# Supplementary material for: Sweetener System Intervention Shifted Neutrophils from Homeostasis to Priming
Source: Nutrients. 2023 Mar 2;15(5):1260. doi: 10.3390/nu15051260 (PMC10005247; doi:10.3390/nu15051260)
Supplement: Supplementary file 1 [file nutrients-15-01260-s001.zip]

Archive with 1 entries (1 files):
- nutrients-2218630-supplementary.pdf
